# Supplementary material for: Comparative transcriptome analyses reveal genes associated with SARS-CoV-2 infection of human lung epithelial cells
Source: Sci Rep. 2021 Aug 10;11:16212. doi: 10.1038/s41598-021-95733-w (PMC8355180; doi:10.1038/s41598-021-95733-w)
Supplement: Supplementary file 2 — Supplementary Table S1. [file 41598_2021_95733_MOESM2_ESM.xlsx]

## Sheet: Comparative-Analysis-Result
Supplementary Table S1: List of all protein coding genes differentially expressed on SARS-CoV-2 and their expression status on infection of other viruses. On cases with multiple probes related to same gene differential expressed in same analysis, we considered the one with highest fold change value.
Ensembl gene id	Gene symbol	GSE147507		GSE153970		GSE48575			GSE48575			GSE71766			GSE71766			GSE71766			GSE49840			GSE49840			GSE49840			GSE49840			GSE17400			GSE17400			GSE47962			GSE47962			GSE47962			GSE47962
		SARS-CoV-2-vs-Mock		SARS-CoV-2-vs-Mock		sH1N1-vs-Control			H1N1pdm-vs-Control			H1N1-RV16-vs-Control			RV16-vs-Control			H1N1-vs-Control			H7N7-vs-Mock			H5N1-vs-Mock			H3N2-vs-Mock			H7N9-vs-Mock			DOHV-vs-Mock			SARS-CoV-vs-Mock			SARS-CoV-dORF6-vs-Mock			SARS-CoV-BAT-vs-Mock			H1N1-vs-Mock			SARS-CoV-vs-Mock
		AbsFC	adj.P-value	AbsFC	adj.P-value	Probe ID	AbsFC	adj.P-value	Probe ID	AbsFC	adj.P-value	Probe ID	AbsFC	adj.P-value	Probe ID	AbsFC	adj.P-value	Probe ID	AbsFC	adj.P-value	Probe ID	AbsFC	adj.P-value	Probe ID	AbsFC	adj.P-value	Probe ID	AbsFC	adj.P-value	Probe ID	AbsFC	adj.P-value	Probe ID	AbsFC	adj.P-value	Probe ID	AbsFC	adj.P-value	Probe ID	AbsFC	adj.P-value	Probe ID	AbsFC	adj.P-value	Probe ID	AbsFC	adj.P-value	Probe ID	AbsFC
ENSG00000164400	CSF2	7.63344	8.00674e-09	3.97006	6.06377e-05	NA	NA	NA	NA	NA	NA	NA	NA	NA	NA	NA	NA	NA	NA	NA	NA	NA	NA	NA	NA	NA	NA	NA	NA	NA	NA	NA	NA	NA	NA	NA	NA	NA	NA	NA	NA	NA	NA	NA	NA	NA	NA	NA	NA
ENSG00000143546	S100A8	4.01231	4.31631e-48	4.06382	9.16988e-34	NA	NA	NA	NA	NA	NA	NA	NA	NA	NA	NA	NA	NA	NA	NA	NA	NA	NA	NA	NA	NA	NA	NA	NA	NA	NA	NA	NA	NA	NA	NA	NA	NA	NA	NA	NA	NA	NA	NA	NA	NA	NA	NA	NA
ENSG00000179826	MRGPRX3	3.75278	0.00465668	1.52332	0.00116264	NA	NA	NA	NA	NA	NA	NA	NA	NA	NA	NA	NA	NA	NA	NA	NA	NA	NA	NA	NA	NA	NA	NA	NA	NA	NA	NA	NA	NA	NA	NA	NA	NA	NA	NA	NA	NA	NA	NA	NA	NA	NA	NA	NA
ENSG00000163220	S100A9	2.21339	7.3795e-35	2.97124	6.39958e-27	NA	NA	NA	NA	NA	NA	NA	NA	NA	NA	NA	NA	NA	NA	NA	NA	NA	NA	NA	NA	NA	NA	NA	NA	NA	NA	NA	NA	NA	NA	NA	NA	NA	NA	NA	NA	NA	NA	NA	NA	NA	NA	NA	NA
ENSG00000172478	MAB21L4	1.97003	0.0238845	1.97029	2.50328e-05	NA	NA	NA	NA	NA	NA	NA	NA	NA	NA	NA	NA	NA	NA	NA	NA	NA	NA	NA	NA	NA	NA	NA	NA	NA	NA	NA	NA	NA	NA	NA	NA	NA	NA	NA	NA	NA	NA	NA	NA	NA	NA	NA	NA
ENSG00000145824	CXCL14	-2.65076	2.1115e-05	-4.20574	1.26753e-05	NA	NA	NA	NA	NA	NA	NA	NA	NA	NA	NA	NA	NA	NA	NA	NA	NA	NA	NA	NA	NA	NA	NA	NA	NA	NA	NA	NA	NA	NA	NA	NA	NA	NA	NA	NA	NA	NA	NA	NA	NA	NA	NA	NA
ENSG00000169851	PCDH7	-1.5385	0.000235726	-1.59397	0.000345119	NA	NA	NA	NA	NA	NA	NA	NA	NA	NA	NA	NA	NA	NA	NA	NA	NA	NA	NA	NA	NA	NA	NA	NA	NA	NA	NA	NA	NA	NA	NA	NA	NA	NA	NA	NA	NA	NA	NA	NA	NA	NA	NA	NA
ENSG00000163218	PGLYRP4	3.18298	2.22018e-11	2.99278	1.19064e-21	NA	NA	NA	NA	NA	NA	NA	NA	NA	NA	NA	NA	NA	NA	NA	NA	NA	NA	NA	NA	NA	NA	NA	NA	NA	NA	NA	NA	NA	NA	NA	NA	NA	NA	NA	NA	NA	NA	NA	A_23_P85503	2.65405	0.000228	NA	NA
ENSG00000163221	S100A12	2.21533	0.0438695	5.28513	2.45671e-14	NA	NA	NA	NA	NA	NA	NA	NA	NA	NA	NA	NA	NA	NA	NA	NA	NA	NA	NA	NA	NA	NA	NA	NA	NA	NA	NA	NA	NA	NA	NA	NA	NA	NA	NA	NA	NA	NA	NA	A_23_P74001	1.92885	0.00113	NA	NA
ENSG00000163207	IVL	2.0251	2.07503e-11	2.97424	3.49617e-20	NA	NA	NA	NA	NA	NA	NA	NA	NA	NA	NA	NA	NA	NA	NA	NA	NA	NA	NA	NA	NA	NA	NA	NA	NA	NA	NA	NA	NA	NA	NA	NA	NA	NA	NA	NA	NA	NA	NA	A_23_P353524	1.74505	0.0311	NA	NA
ENSG00000118308	LRMP	-2.14022	0.0131025	-2.21751	0.0130496	NA	NA	NA	NA	NA	NA	NA	NA	NA	NA	NA	NA	NA	NA	NA	NA	NA	NA	NA	NA	NA	NA	NA	NA	NA	NA	NA	NA	NA	NA	NA	NA	NA	NA	NA	NA	NA	NA	NA	A_23_P98910	-3.18983	7.43e-05	NA	NA
ENSG00000136688	IL36G	6.79569	9.53792e-49	14.6499	1.43841e-88	ILMN_2158713	-3.95631	0.0445	NA	NA	NA	NA	NA	NA	NA	NA	NA	NA	NA	NA	NA	NA	NA	NA	NA	NA	NA	NA	NA	NA	NA	NA	NA	NA	NA	NA	NA	NA	NA	NA	NA	NA	NA	NA	A_23_P17053	22.4556	0.000108	NA	NA
ENSG00000173918	C1QTNF1	3.75295	2.92311e-11	1.57256	0.000222651	NA	NA	NA	NA	NA	NA	NA	NA	NA	NA	NA	NA	NA	NA	NA	NA	NA	NA	NA	NA	NA	NA	NA	NA	NA	NA	NA	NA	NA	NA	NA	NA	NA	A_24_P73862	2.46968	0.0413	NA	NA	NA	A_24_P73862	3.6426	0.000753	NA	NA
ENSG00000241794	SPRR2A	3.57211	4.30168e-20	18.0843	1.04989e-152	NA	NA	NA	NA	NA	NA	NA	NA	NA	NA	NA	NA	NA	NA	NA	NA	NA	NA	A_33_P3260430	4.46915	0.00991	A_33_P3260430	5.12863	0.00918	NA	NA	NA	NA	NA	NA	NA	NA	NA	NA	NA	NA	NA	NA	NA	NA	NA	NA	NA	NA
ENSG00000172331	BPGM	1.96872	1.25424e-13	2.63967	3.62796e-35	NA	NA	NA	NA	NA	NA	NA	NA	NA	NA	NA	NA	NA	NA	NA	NA	NA	NA	NA	NA	NA	NA	NA	NA	A_23_P70843	2.47446	7.26e-07	NA	NA	NA	NA	NA	NA	NA	NA	NA	NA	NA	NA	A_23_P70843	-1.61184	0.00103	NA	NA
ENSG00000092295	TGM1	1.79011	1.316e-09	1.54621	0.00237125	NA	NA	NA	NA	NA	NA	NA	NA	NA	NA	NA	NA	NA	NA	NA	NA	NA	NA	NA	NA	NA	NA	NA	NA	A_23_P65618	4.72123	9.56e-07	NA	NA	NA	NA	NA	NA	NA	NA	NA	NA	NA	NA	A_23_P65618	5.719	3.27e-05	NA	NA
ENSG00000177494	ZBED2	1.56364	4.41676e-06	2.04078	2.0379e-07	NA	NA	NA	NA	NA	NA	NA	NA	NA	NA	NA	NA	NA	NA	NA	NA	NA	NA	NA	NA	NA	NA	NA	NA	NA	NA	NA	NA	NA	NA	NA	NA	NA	A_23_P113793	1.8082	0.01589	NA	NA	NA	A_23_P113793	2.76925	0.000294	NA	NA
ENSG00000101825	MXRA5	-1.86384	2.09623e-09	-2.66582	5.90972e-08	NA	NA	NA	NA	NA	NA	NA	NA	NA	NA	NA	NA	NA	NA	NA	NA	NA	NA	NA	NA	NA	A_23_P258136	3.72986	0.000343	A_23_P258136	-5.25918	0.000197	NA	NA	NA	NA	NA	NA	NA	NA	NA	NA	NA	NA	NA	NA	NA	NA	NA
ENSG00000175874	CREG2	-1.64017	0.00947419	-1.74518	0.00325408	NA	NA	NA	NA	NA	NA	NA	NA	NA	NA	NA	NA	NA	NA	NA	NA	NA	NA	A_23_P394986	-2.47942	0.0141	NA	NA	NA	A_23_P394986	-4.13719	0.000225	NA	NA	NA	NA	NA	NA	NA	NA	NA	NA	NA	NA	NA	NA	NA	NA	NA
ENSG00000163735	CXCL5	11.703	6.87176e-27	4.18198	4.61286e-35	NA	NA	NA	NA	NA	NA	NA	NA	NA	NA	NA	NA	NA	NA	NA	NA	NA	NA	NA	NA	NA	A_24_P277367	2.18578	0.0107	A_24_P277367	-2.41047	6.47e-05	NA	NA	NA	NA	NA	NA	NA	NA	NA	NA	NA	NA	A_23_P110204	4.09904	0.00695	NA	NA
ENSG00000169429	CXCL8	5.28691	2.64158e-112	2.38491	5.98934e-24	NA	NA	NA	NA	NA	NA	NA	NA	NA	NA	NA	NA	NA	NA	NA	NA	NA	NA	NA	NA	NA	NA	NA	NA	NA	NA	NA	211506_s_at	1.93187	0.0009473	211506_s_at	2.19556	2.81e-05	NA	NA	NA	NA	NA	NA	A_32_P87013	14.0627	0.000153	NA	NA
ENSG00000124102	PI3	3.7219	4.64109e-07	1.93974	2.59179e-07	NA	NA	NA	NA	NA	NA	NA	NA	NA	NA	NA	NA	NA	NA	NA	A_23_P210465	3.16455	2.44e-05	A_23_P210465	4.14106	7.64e-06	NA	NA	NA	NA	NA	NA	NA	NA	NA	NA	NA	NA	NA	NA	NA	NA	NA	NA	A_23_P210465	2.67055	0.000749	NA	NA
ENSG00000102879	CORO1A	2.2486	0.0140209	3.17623	1.98638e-18	NA	NA	NA	NA	NA	NA	NA	NA	NA	NA	NA	NA	NA	NA	NA	A_23_P106761	4.58035	6.34e-06	A_23_P106761	4.02782	0.000212	A_23_P106761	2.22801	0.0137	NA	NA	NA	NA	NA	NA	NA	NA	NA	NA	NA	NA	NA	NA	NA	NA	NA	NA	NA	NA
ENSG00000077150	NFKB2	2.01818	1.82174e-15	1.78513	3.29975e-08	NA	NA	NA	NA	NA	NA	NA	NA	NA	NA	NA	NA	NA	NA	NA	NA	NA	NA	A_23_P202156	2.02792	0.00529	A_23_P202156	3.4404	1.45e-05	NA	NA	NA	NA	NA	NA	NA	NA	NA	NA	NA	NA	NA	NA	NA	A_23_P202156	2.96126	3.8e-05	NA	NA
ENSG00000168685	IL7R	1.83202	0.0131007	2.4801	0.0414228	NA	NA	NA	NA	NA	NA	NA	NA	NA	NA	NA	NA	NA	NA	NA	A_23_P404494	4.29765	0.0429	NA	NA	NA	A_23_P404494	5.7023	0.000172	NA	NA	NA	NA	NA	NA	NA	NA	NA	NA	NA	NA	NA	NA	NA	A_23_P404494	13.7811	0.000377	NA	NA
ENSG00000263528	IKBKE	1.71876	0.000169708	1.68773	9.13463e-07	NA	NA	NA	NA	NA	NA	NA	NA	NA	NA	NA	NA	NA	NA	NA	A_23_P887	-3.93869	0.0149	NA	NA	NA	A_23_P887	3.85255	0.000263	NA	NA	NA	NA	NA	NA	NA	NA	NA	NA	NA	NA	NA	NA	NA	A_23_P887	5.68777	4.56e-05	NA	NA
ENSG00000160606	TLCD1	1.65762	0.0474125	1.81138	2.41088e-07	NA	NA	NA	NA	NA	NA	NA	NA	NA	NA	NA	NA	NA	NA	NA	A_23_P420417	-3.18819	2.94e-06	A_23_P420417	-6.10504	2.89e-06	NA	NA	NA	A_23_P420417	-6.5414	7.81e-08	NA	NA	NA	NA	NA	NA	NA	NA	NA	NA	NA	NA	NA	NA	NA	NA	NA
ENSG00000110047	EHD1	1.56162	4.7509e-05	1.56125	1.92031e-05	NA	NA	NA	NA	NA	NA	NA	NA	NA	NA	NA	NA	NA	NA	NA	A_23_P52647	-3.96016	5.39e-06	A_23_P52647	-3.07375	2.25e-06	NA	NA	NA	NA	NA	NA	NA	NA	NA	NA	NA	NA	NA	NA	NA	NA	NA	NA	A_24_P184295	2.51942	0.00011	NA	NA
ENSG00000244242	IFITM10	-4.2761	4.04414e-08	-1.95821	0.00267659	NA	NA	NA	NA	NA	NA	NA	NA	NA	NA	NA	NA	NA	NA	NA	NA	NA	NA	A_33_P3358601	2.12874	0.00736	NA	NA	NA	A_33_P3358601	1.73078	0.000351	NA	NA	NA	NA	NA	NA	A_23_P75362	1.68267	0.02236	NA	NA	NA	NA	NA	NA	NA	NA
ENSG00000004799	PDK4	-2.89845	0.0386567	-3.91308	2.39634e-22	NA	NA	NA	NA	NA	NA	NA	NA	NA	NA	NA	NA	NA	NA	NA	A_24_P243749	-11.4914	2.97e-05	A_24_P243749	-2.23457	1.67e-05	A_24_P243749	-3.54264	5.17e-05	NA	NA	NA	NA	NA	NA	NA	NA	NA	NA	NA	NA	NA	NA	NA	NA	NA	NA	NA	NA
ENSG00000108342	CSF3	32.1859	7.74129e-18	9.36428	1.77221e-61	NA	NA	NA	NA	NA	NA	NA	NA	NA	NA	NA	NA	NA	NA	NA	NA	NA	NA	A_23_P501754	14.6213	2.14e-05	A_23_P501754	5.63818	0.000462	A_23_P501754	3.16919	0.000452	NA	NA	NA	NA	NA	NA	NA	NA	NA	NA	NA	NA	A_23_P501754	21.5278	0.00112	NA	NA
ENSG00000203785	SPRR2E	25.629	3.56872e-08	17.2104	2.34391e-26	NA	NA	NA	NA	NA	NA	NA	NA	NA	NA	NA	NA	NA	NA	NA	A_33_P3325704	1.52283	0.0422	A_33_P3325704	2.07053	0.0254	A_33_P3325704	1.61364	0.0106	NA	NA	NA	NA	NA	NA	NA	NA	NA	NA	NA	NA	NA	NA	NA	A_23_P148949	1.76363	0.00942	NA	NA
ENSG00000100985	MMP9	5.50055	4.86174e-23	2.41259	1.51876e-14	NA	NA	NA	NA	NA	NA	NA	NA	NA	NA	NA	NA	NA	NA	NA	A_23_P40174	11.8809	4.5e-07	A_23_P40174	4.46915	9.54e-06	A_23_P40174	3.8145	2.42e-05	A_23_P40174	1.87949	0.000597	NA	NA	NA	NA	NA	NA	NA	NA	NA	NA	NA	NA	NA	NA	NA	NA	NA
ENSG00000162366	PDZK1IP1	5.3914	6.60266e-18	1.64599	1.17562e-06	NA	NA	NA	NA	NA	NA	NA	NA	NA	NA	NA	NA	NA	NA	NA	NA	NA	NA	A_33_P3393801	1.90132	0.000208	A_33_P3393801	-1.5072	0.0107	A_33_P3393801	-3.00282	0.000184	NA	NA	NA	NA	NA	NA	NA	NA	NA	NA	NA	NA	A_23_P160920	3.23512	0.000198	NA	NA
ENSG00000173432	SAA1	5.04354	8.62161e-48	1.56494	1.53899e-06	NA	NA	NA	NA	NA	NA	NA	NA	NA	NA	NA	NA	NA	NA	NA	A_24_P335092	-2.78968	0.0474	NA	NA	NA	A_24_P335092	6.50411	0.000167	NA	NA	NA	NA	NA	NA	NA	NA	NA	A_24_P335092	2.28944	0.04245	NA	NA	NA	A_24_P335092	2.74058	4.95e-05	NA	NA
ENSG00000140379	BCL2A1	4.97434	6.48102e-10	3.30111	4.38701e-20	NA	NA	NA	NA	NA	NA	NA	NA	NA	NA	NA	NA	NA	NA	NA	A_23_P321703	1.62906	0.000348	A_23_P321703	2.02792	3.41e-05	NA	NA	NA	A_23_P321703	3.16259	8.29e-07	NA	NA	NA	NA	NA	NA	NA	NA	NA	NA	NA	NA	A_23_P152002	25.6139	7.69e-06	NA	NA
ENSG00000163734	CXCL3	4.67625	2.3798e-14	3.67516	9.64234e-15	NA	NA	NA	NA	NA	NA	NA	NA	NA	NA	NA	NA	NA	NA	NA	NA	NA	NA	A_24_P183150	5.85634	1.54e-05	A_24_P183150	5.49829	1.4e-05	A_24_P183150	2.04433	3.46e-05	NA	NA	NA	NA	NA	NA	NA	NA	NA	NA	NA	NA	A_24_P183150	8.84525	0.000109	NA	NA
ENSG00000140519	RHCG	2.64648	1.05177e-26	2.23318	0.0122152	NA	NA	NA	NA	NA	NA	NA	NA	NA	NA	NA	NA	NA	NA	NA	A_23_P151975	6.56752	4.32e-05	A_23_P151975	35.5062	2.03e-07	A_23_P151975	7.12155	2.11e-05	A_23_P151975	4.53658	1.01e-05	NA	NA	NA	NA	NA	NA	NA	NA	NA	NA	NA	NA	NA	NA	NA	NA	NA
ENSG00000163739	CXCL1	2.64098	2.27388e-38	2.63287	3.04321e-19	NA	NA	NA	NA	NA	NA	NA	NA	NA	NA	NA	NA	NA	NA	NA	NA	NA	NA	A_33_P3330264	2.60268	3.57e-06	A_33_P3330264	3.86577	1.15e-06	A_33_P3330264	1.87918	7.26e-05	NA	NA	NA	NA	NA	NA	NA	NA	NA	NA	NA	NA	A_23_P7144	3.70667	0.00168	NA	NA
ENSG00000185022	MAFF	2.25352	9.8149e-16	1.50206	0.000394652	NA	NA	NA	NA	NA	NA	NA	NA	NA	NA	NA	NA	NA	NA	NA	NA	NA	NA	NA	NA	NA	A_23_P103110	2.83341	3.69e-06	A_23_P103110	2.68966	9.03e-07	NA	NA	NA	NA	NA	NA	A_23_P103110	2.33469	0.02397	NA	NA	NA	A_23_P103110	4.77864	0.000136	NA	NA
ENSG00000166920	C15orf48	2.18912	1.48628e-16	2.0836	9.17141e-27	NA	NA	NA	NA	NA	NA	NA	NA	NA	NA	NA	NA	NA	NA	NA	A_23_P26024	2.176	0.000741	A_23_P26024	2.36199	0.000265	A_23_P26024	5.22539	2.23e-05	NA	NA	NA	NA	NA	NA	NA	NA	NA	NA	NA	NA	NA	NA	NA	A_23_P26024	4.94021	3.95e-05	NA	NA
ENSG00000151651	ADAM8	2.18275	3.25668e-06	2.33548	3.83638e-15	NA	NA	NA	NA	NA	NA	NA	NA	NA	NA	NA	NA	NA	NA	NA	A_24_P300777	-1.97243	8.86e-05	A_24_P300777	-1.9172	7.99e-05	A_24_P300777	5.07671	8.89e-07	NA	NA	NA	NA	NA	NA	NA	NA	NA	NA	NA	NA	NA	NA	NA	A_24_P300777	10.7342	3.58e-05	NA	NA
ENSG00000100311	PDGFB	2.06771	6.92509e-07	1.95675	3.74294e-08	NA	NA	NA	NA	NA	NA	NA	NA	NA	NA	NA	NA	NA	NA	NA	A_24_P339944	-6.39436	0.000189	A_24_P339944	-5.31474	4.92e-05	NA	NA	NA	A_24_P339944	1.72749	0.000239	NA	NA	NA	NA	NA	NA	A_24_P339944	3.44995	0.03763	NA	NA	NA	NA	NA	NA	NA	NA
ENSG00000149798	CDC42EP2	1.65862	0.000164471	1.61201	0.000388637	NA	NA	NA	NA	NA	NA	NA	NA	NA	NA	NA	NA	NA	NA	NA	A_23_P1602	-4.27648	1.57e-05	A_23_P1602	-3.4822	5.03e-05	NA	NA	NA	A_23_P1602	-1.57746	4.75e-05	NA	NA	NA	NA	NA	NA	NA	NA	NA	NA	NA	NA	A_23_P1602	2.7358	7.72e-05	NA	NA
ENSG00000167553	TUBA1C	1.60258	3.48546e-07	1.58679	3.47386e-05	NA	NA	NA	NA	NA	NA	NA	NA	NA	NA	NA	NA	NA	NA	NA	A_24_P58529	-1.85831	3.17e-05	A_24_P58529	-1.52203	0.000869	NA	NA	NA	A_24_P188071	-1.74624	2.4e-05	NA	NA	NA	NA	NA	NA	NA	NA	NA	NA	NA	NA	A_24_P188071	1.78843	0.000646	NA	NA
ENSG00000169469	SPRR1B	1.5338	0.00137294	3.48315	1.15675e-38	NA	NA	NA	NA	NA	NA	NA	NA	NA	NA	NA	NA	NA	NA	NA	A_23_P159406	4.87676	3.41e-05	A_23_P159406	5.77572	0.000263	NA	NA	NA	A_23_P159406	1.60646	0.000987	NA	NA	NA	NA	NA	NA	NA	NA	NA	NA	NA	NA	A_23_P159406	2.48291	0.000743	NA	NA
ENSG00000188505	NCCRP1	1.53052	0.000407953	1.56455	1.6173e-06	NA	NA	NA	NA	NA	NA	NA	NA	NA	NA	NA	NA	NA	NA	NA	A_33_P3411477	2.26827	0.000805	A_33_P3411477	2.54912	0.0017	A_33_P3411477	1.52649	0.0225	A_33_P3411477	1.88445	6.09e-05	NA	NA	NA	NA	NA	NA	NA	NA	NA	NA	NA	NA	NA	NA	NA	NA	NA
ENSG00000183963	SMTN	1.51983	0.000430384	1.57003	3.28328e-05	NA	NA	NA	NA	NA	NA	NA	NA	NA	NA	NA	NA	NA	NA	NA	A_23_P211428	-7.03462	3.36e-05	A_23_P211428	-5.31474	1.66e-05	A_23_P211428	-2.67821	1.88e-05	NA	NA	NA	NA	NA	NA	NA	NA	NA	A_23_P211428	1.70185	0.04356	NA	NA	NA	NA	NA	NA	NA	NA
ENSG00000116962	NID1	-2.43075	0.000450292	-2.95437	1.60243e-21	NA	NA	NA	NA	NA	NA	NA	NA	NA	NA	NA	NA	NA	NA	NA	A_33_P3281191	-14.2198	0.000431	A_33_P3281191	-1.69466	0.00441	A_33_P3281191	1.96061	0.0134	A_33_P3281191	-2.63117	5.97e-06	NA	NA	NA	NA	NA	NA	NA	NA	NA	NA	NA	NA	NA	NA	NA	NA	NA
ENSG00000265763	ZNF488	-2.17509	0.0293216	-2.87143	9.97461e-17	NA	NA	NA	NA	NA	NA	NA	NA	NA	NA	NA	NA	NA	NA	NA	NA	NA	NA	A_23_P23966	-2.26577	0.038	A_23_P23966	-1.76252	0.0186	A_23_P23966	-3.09332	4.16e-07	NA	NA	NA	NA	NA	NA	NA	NA	NA	NA	NA	NA	A_23_P23966	-1.72579	0.00824	NA	NA
ENSG00000104313	EYA1	-1.92336	0.0353896	-1.85134	0.0396577	NA	NA	NA	NA	NA	NA	NA	NA	NA	NA	NA	NA	NA	NA	NA	A_33_P3366667	3.06559	0.000184	A_33_P3366667	2.9897	2.38e-06	A_33_P3366667	2.02942	0.00133	A_33_P3366667	2.4558	1.27e-05	NA	NA	NA	NA	NA	NA	NA	NA	NA	NA	NA	NA	NA	NA	NA	NA	NA
ENSG00000144366	GULP1	-1.90163	0.000908991	-1.5099	0.0211156	NA	NA	NA	NA	NA	NA	NA	NA	NA	NA	NA	NA	NA	NA	NA	A_23_P332399	-1.74772	0.00013	A_32_P153388	5.54044	4.12e-07	NA	NA	NA	A_32_P153388	4.95202	8.51e-08	NA	NA	NA	NA	NA	NA	NA	NA	NA	NA	NA	NA	A_32_P153388	-2.01086	0.000244	NA	NA
ENSG00000136235	GPNMB	-1.7362	8.00859e-08	-2.29049	0.00263734	NA	NA	NA	NA	NA	NA	NA	NA	NA	NA	NA	NA	NA	NA	NA	NA	NA	NA	NA	NA	NA	A_23_P134426	-7.24569	7.96e-05	A_23_P134426	2.56864	5.64e-06	NA	NA	NA	1554018_at	-1.60355	0.00658	NA	NA	NA	NA	NA	NA	A_23_P134426	-1.63488	0.0295	NA	NA
ENSG00000178573	MAF	-1.73442	3.25668e-06	-1.81646	0.00755473	NA	NA	NA	NA	NA	NA	NA	NA	NA	NA	NA	NA	NA	NA	NA	A_23_P397376	6.35096	7.5e-06	A_23_P397376	3.83706	0.000973	A_23_P397376	2.79014	0.000134	A_23_P397376	3.7714	1.4e-05	NA	NA	NA	NA	NA	NA	NA	NA	NA	NA	NA	NA	NA	NA	NA	NA	NA
ENSG00000157514	TSC22D3	-1.66211	1.14817e-07	-1.73914	1.56461e-12	NA	NA	NA	NA	NA	NA	NA	NA	NA	NA	NA	NA	NA	NA	NA	A_33_P3237634	-3.29915	5.93e-06	A_33_P3237634	-3.16017	1.39e-06	A_33_P3237634	-3.23873	0.000101	NA	NA	NA	NA	NA	NA	NA	NA	NA	NA	NA	NA	NA	NA	NA	A_23_P217688	-3.32271	0.000186	NA	NA
ENSG00000163216	SPRR2D	9.747	1.16582e-36	14.3014	1.87273e-155	NA	NA	NA	NA	NA	NA	NA	NA	NA	NA	NA	NA	NA	NA	NA	A_33_P3322388	2.84486	3.8e-05	A_33_P3322388	2.82843	4.68e-05	A_33_P3322388	1.88237	0.0037	A_33_P3322388	1.65308	0.00453	NA	NA	NA	NA	NA	NA	NA	NA	NA	NA	NA	NA	A_23_P11644	11.3733	0.000195	NA	NA
ENSG00000112299	VNN1	4.17692	8.04379e-07	3.19903	7.92851e-07	NA	NA	NA	NA	NA	NA	NA	NA	NA	NA	NA	NA	NA	NA	NA	A_33_P3399571	-2.14427	5.17e-05	A_33_P3399571	-2.25012	7.32e-05	A_33_P3399571	-1.81909	0.00104	A_33_P3399571	-2.30032	4.42e-06	NA	NA	NA	NA	NA	NA	NA	NA	NA	NA	NA	NA	A_23_P255345	3.88151	0.00112	NA	NA
ENSG00000090339	ICAM1	3.66305	1.24242e-38	1.53424	6.44948e-05	NA	NA	NA	NA	NA	NA	NA	NA	NA	NA	NA	NA	NA	NA	NA	NA	NA	NA	A_23_P153320	3.29436	6.18e-06	A_23_P153320	18.7809	2.31e-07	A_23_P153320	1.85462	0.00118	NA	NA	NA	NA	NA	NA	A_23_P153320	2.95667	0.0148	NA	NA	NA	A_23_P153320	5.52994	2.57e-05	NA	NA
ENSG00000124875	CXCL6	3.2699	0.0164235	2.74892	5.63127e-13	NA	NA	NA	NA	NA	NA	NA	NA	NA	NA	NA	NA	NA	NA	NA	A_33_P3284266	4.13772	0.000998	A_33_P3284266	4.05584	0.00488	A_33_P3284266	7.0743	0.000289	A_33_P3284266	4.78641	0.00116	NA	NA	NA	NA	NA	NA	NA	NA	NA	NA	NA	NA	A_23_P155755	2.73666	0.00214	NA	NA
ENSG00000163874	ZC3H12A	3.24805	5.00817e-30	1.92248	3.205e-12	NA	NA	NA	NA	NA	NA	NA	NA	NA	NA	NA	NA	NA	NA	NA	A_33_P3214720	-1.54649	0.00149	A_33_P3214720	2.78949	4.93e-06	A_33_P3214720	2.19414	7.15e-05	A_33_P3214720	2.87936	1.04e-06	NA	NA	NA	NA	NA	NA	NA	NA	NA	NA	NA	NA	A_23_P326160	4.6598	5.61e-05	NA	NA
ENSG00000172602	RND1	2.82428	0.000776542	2.10003	9.46663e-08	NA	NA	NA	NA	NA	NA	NA	NA	NA	NA	NA	NA	NA	NA	NA	A_23_P53370	25.4713	2.06e-05	A_23_P53370	32.8996	1.02e-05	A_23_P53370	9.17944	0.000201	A_23_P53370	17.1558	1.51e-05	NA	NA	NA	NA	NA	NA	NA	NA	NA	NA	NA	NA	A_23_P53370	2.94128	0.0229	NA	NA
ENSG00000185479	KRT6B	2.64691	1.19237e-28	2.71374	2.53313e-17	NA	NA	NA	NA	NA	NA	NA	NA	NA	NA	NA	NA	NA	NA	NA	A_23_P76249	2.80966	0.000398	A_23_P76249	4.22807	2.29e-05	A_23_P76249	30.0033	2.9e-07	A_23_P76249	1.55431	0.0213	NA	NA	NA	NA	NA	NA	NA	NA	NA	NA	NA	NA	A_23_P76249	22.5179	6.07e-05	NA	NA
ENSG00000113070	HBEGF	2.52927	8.0199e-27	2.75729	2.78913e-15	NA	NA	NA	NA	NA	NA	NA	NA	NA	NA	NA	NA	NA	NA	NA	NA	NA	NA	A_24_P140608	35.261	1.48e-07	A_24_P140608	3.61192	0.000145	A_24_P140608	23.6823	8.85e-08	NA	NA	NA	NA	NA	NA	A_24_P140608	2.64895	0.00516	NA	NA	NA	A_24_P140608	8.80842	6.15e-05	NA	NA
ENSG00000128342	LIF	2.52343	1.05177e-26	2.60813	8.75076e-10	NA	NA	NA	NA	NA	NA	NA	NA	NA	NA	NA	NA	NA	NA	NA	A_24_P122137	-2.44978	1.36e-05	A_24_P122137	-1.87644	6.7e-05	A_24_P233488	3.55347	1.51e-05	NA	NA	NA	NA	NA	NA	NA	NA	NA	A_24_P122137	9.67248	0.01188	NA	NA	NA	A_24_P122137	9.57078	3.78e-05	NA	NA
ENSG00000008517	IL32	2.49832	2.24942e-22	2.14232	3.63275e-13	NA	NA	NA	NA	NA	NA	NA	NA	NA	NA	NA	NA	NA	NA	NA	A_33_P3346826	7.10011	1.18e-06	A_23_P15146	5.85634	4.68e-07	A_23_P15146	11.4835	5.68e-07	A_23_P15146	2.6825	9.62e-07	NA	NA	NA	NA	NA	NA	NA	NA	NA	NA	NA	NA	A_23_P15146	3.50038	8.67e-05	NA	NA
ENSG00000145901	TNIP1	2.41822	1.03259e-40	1.90592	1.37351e-16	NA	NA	NA	NA	NA	NA	NA	NA	NA	NA	NA	NA	NA	NA	NA	A_23_P30435	-2.88342	5.84e-06	A_23_P30435	-2.9897	3.02e-06	A_23_P30435	1.86615	0.00011	A_23_P30435	-1.90796	4.49e-05	NA	NA	NA	NA	NA	NA	NA	NA	NA	NA	NA	NA	A_23_P19036	2.1019	0.000423	NA	NA
ENSG00000268104	SLC6A14	2.38736	3.3353e-26	1.6645	2.39616e-09	ILMN_1706813	-2.6899	0.03581	NA	NA	NA	NA	NA	NA	NA	NA	NA	NA	NA	NA	NA	NA	NA	A_24_P365721	-1.5305	0.0358	A_24_P365721	3.82165	5.11e-06	A_24_P365721	-6.10216	4.49e-07	NA	NA	NA	NA	NA	NA	NA	NA	NA	NA	NA	NA	A_24_P289067	3.66828	0.000134	NA	NA
ENSG00000021355	SERPINB1	1.70472	7.08558e-11	1.70819	4.84969e-14	NA	NA	NA	NA	NA	NA	NA	NA	NA	NA	NA	NA	NA	NA	NA	A_23_P214330	-2.06508	8.35e-05	A_23_P214330	-2.78949	1.89e-05	A_23_P214330	1.62677	0.00137	A_23_P214330	-3.37057	3.29e-06	NA	NA	NA	NA	NA	NA	NA	NA	NA	NA	NA	NA	A_23_P214330	3.01588	3.86e-05	NA	NA
ENSG00000197632	SERPINB2	1.68138	4.64109e-07	4.55425	2.23618e-33	NA	NA	NA	NA	NA	NA	NA	NA	NA	NA	NA	NA	NA	NA	NA	A_24_P245379	2.12837	0.00301	NA	NA	NA	A_24_P245379	15.433	8.25e-07	A_24_P245379	-2.76399	0.000892	NA	NA	NA	NA	NA	NA	A_24_P245379	2.07539	0.02147	NA	NA	NA	A_24_P245379	6.37371	0.000407	NA	NA
ENSG00000187678	SPRY4	1.56201	0.0408359	1.56402	0.0421777	NA	NA	NA	NA	NA	NA	NA	NA	NA	NA	NA	NA	NA	NA	NA	A_24_P269062	-11.0484	3.4e-05	A_33_P3338423	3.07375	0.000661	A_33_P3338423	2.24834	0.00444	A_24_P269062	5.11577	6.13e-07	NA	NA	NA	NA	NA	NA	NA	NA	NA	NA	NA	NA	A_24_P269062	3.13673	0.00939	NA	NA
ENSG00000184368	MAP7D2	-2.5204	0.00436482	-2.96604	7.7927e-06	NA	NA	NA	NA	NA	NA	NA	NA	NA	NA	NA	NA	NA	NA	NA	A_24_P7652	5.90169	4.18e-06	A_24_P7652	6.27667	6.7e-06	A_24_P7652	3.69967	8.78e-06	A_24_P367645	2.85722	7.28e-05	NA	NA	NA	NA	NA	NA	NA	NA	NA	NA	NA	NA	A_24_P367645	-6.25887	0.000543	NA	NA
ENSG00000114812	VIPR1	-2.1254	0.0432839	-2.06831	0.00110752	NA	NA	NA	NA	NA	NA	NA	NA	NA	NA	NA	NA	NA	NA	NA	A_24_P105933	-10.7052	4.35e-05	A_24_P105933	-6.45313	0.000222	A_24_P105933	-19.4517	0.000552	A_24_P105933	-6.98443	1.55e-05	NA	NA	NA	NA	NA	NA	NA	NA	NA	NA	NA	NA	A_24_P105933	-6.10623	0.000368	NA	NA
ENSG00000109819	PPARGC1A	-2.10992	0.00802897	-3.78623	9.60825e-16	NA	NA	NA	NA	NA	NA	NA	NA	NA	NA	NA	NA	NA	NA	NA	A_23_P18447	-6.77109	5.25e-06	A_23_P18447	-7.72749	6.88e-05	A_23_P18447	-6.81717	0.00037	A_23_P18447	-4.59386	0.000193	NA	NA	NA	NA	NA	NA	NA	NA	NA	NA	NA	NA	A_23_P18447	-10.3274	1.54e-05	NA	NA
ENSG00000171346	KRT15	-1.94797	1.76452e-17	-1.55087	0.00263734	NA	NA	NA	NA	NA	NA	NA	NA	NA	NA	NA	NA	NA	NA	NA	A_23_P27133	1.99331	2.76e-05	A_23_P27133	2.37841	1.98e-05	A_23_P27133	2.201	2.66e-05	A_23_P27133	4.02964	3.32e-07	NA	NA	NA	NA	NA	NA	NA	NA	NA	NA	NA	NA	A_23_P27133	-2.43319	0.000617	NA	NA
ENSG00000185585	OLFML2A	-1.91445	2.94505e-08	-2.43358	6.96224e-09	NA	NA	NA	NA	NA	NA	NA	NA	NA	NA	NA	NA	NA	NA	NA	A_33_P3248137	2.06369	0.0118	A_33_P3248137	2.12874	0.00267	A_33_P3248137	1.74053	0.00488	A_24_P220485	-4.75991	7.06e-05	NA	NA	NA	NA	NA	NA	NA	NA	NA	NA	NA	NA	A_24_P220485	-5.50384	0.00214	NA	NA
ENSG00000184500	PROS1	-1.52657	0.00248984	-1.51752	0.00260644	NA	NA	NA	NA	NA	NA	NA	NA	NA	NA	NA	NA	NA	NA	NA	A_23_P73114	-1.80927	0.000166	A_23_P73114	-2.18859	0.000737	A_23_P73114	-3.03299	9.75e-05	A_23_P73114	-5.95133	2.02e-06	NA	NA	NA	NA	NA	NA	NA	NA	NA	NA	NA	NA	A_23_P73114	-1.882	0.00225	NA	NA
ENSG00000115009	CCL20	9.31583	1.37111e-71	3.44058	1.25809e-51	NA	NA	NA	NA	NA	NA	NA	NA	NA	NA	NA	NA	NA	NA	NA	A_23_P17065	6.03672	9.59e-07	A_23_P17065	20.1122	1.17e-07	A_23_P17065	31.5255	1.84e-07	A_23_P17065	7.99357	2.88e-07	NA	NA	NA	205476_at	2.15562	0.000682	NA	NA	NA	NA	NA	NA	A_23_P17065	2.62212	0.000459	NA	NA
ENSG00000134339	SAA2	6.27699	8.75166e-82	1.60044	5.9736e-06	NA	NA	NA	NA	NA	NA	NA	NA	NA	NA	NA	NA	NA	NA	NA	A_33_P3408913	7.16107	0.0034	A_33_P3408913	5.24157	0.00498	A_33_P3408913	12.7097	0.000428	A_33_P3408918	-3.25263	0.0273	NA	NA	NA	NA	NA	NA	A_23_P98622	3.29329	0.04316	NA	NA	NA	A_23_P98622	3.02793	0.000354	NA	NA
ENSG00000154451	GBP5	3.84193	0.0237198	4.2692	4.21762e-10	NA	NA	NA	NA	NA	NA	11729274_a_at	4.02782	1.69e-06	NA	NA	NA	11729274_a_at	3.98197	3.43e-07	A_23_P74290	4.31878	0.00079	A_23_P74290	3.43426	0.000444	A_23_P74290	40.1243	1.84e-06	NA	NA	NA	NA	NA	NA	NA	NA	NA	NA	NA	NA	NA	NA	NA	A_23_P74290	59.1419	3.64e-06	NA	NA
ENSG00000078401	EDN1	2.13952	1.19093e-08	1.88474	1.94942e-10	NA	NA	NA	NA	NA	NA	11726023_a_at	1.67018	8.74e-05	NA	NA	NA	NA	NA	NA	A_33_P3258392	1.77509	0.000211	A_33_P3258392	3.75809	8e-07	A_33_P3258392	5.11558	1.3e-06	NA	NA	NA	NA	NA	NA	NA	NA	NA	A_23_P214821	6.53804	0.01308	NA	NA	NA	A_23_P214821	10.6517	1.48e-05	NA	NA
ENSG00000125538	IL1B	2.11802	9.62302e-25	1.67933	5.66393e-11	NA	NA	NA	NA	NA	NA	11719916_at	1.61776	1.53e-06	NA	NA	NA	NA	NA	NA	A_23_P79518	-13.5667	0.00112	NA	NA	NA	A_23_P79518	5.82479	1.17e-05	A_23_P79518	2.39891	1.01e-05	NA	NA	NA	NA	NA	NA	A_23_P79518	4.82882	0.00515	NA	NA	NA	A_23_P79518	6.39865	0.000157	NA	NA
ENSG00000144802	NFKBIZ	1.82678	5.75942e-12	2.28094	7.37033e-29	NA	NA	NA	NA	NA	NA	11757513_at	1.83274	2.46e-06	NA	NA	NA	11757513_at	1.58025	4.36e-05	A_23_P212089	1.74415	3.63e-05	A_23_P212089	1.76418	8.05e-05	A_23_P212089	2.46976	1.25e-05	NA	NA	NA	NA	NA	NA	NA	NA	NA	NA	NA	NA	NA	NA	NA	A_23_P212089	3.50108	0.000396	NA	NA
ENSG00000169474	SPRR1A	1.67993	0.00927007	5.88388	1.43303e-14	NA	NA	NA	NA	NA	NA	NA	NA	NA	NA	NA	NA	NA	NA	NA	A_23_P74012	7.12612	6.06e-06	A_23_P74012	9.31787	8.41e-07	A_23_P74012	4.04175	0.000138	A_23_P74012	3.04903	2.14e-05	NA	NA	NA	NA	NA	NA	A_23_P74012	-3.99578	0.04592	NA	NA	NA	A_23_P74012	4.32014	0.000948	NA	NA
ENSG00000065534	MYLK	-2.13562	0.002297	-1.98628	7.68313e-08	NA	NA	NA	NA	NA	NA	NA	NA	NA	NA	NA	NA	NA	NA	NA	A_24_P319923	-2.68028	0.00145	A_23_P143817	-1.98343	9.45e-05	A_23_P143817	-2.69414	1.51e-05	A_23_P143817	-4.79572	7.37e-07	NA	NA	NA	NA	NA	NA	A_24_P319923	5.7526	0.01411	NA	NA	NA	A_23_P143817	-3.21038	0.000141	NA	NA
ENSG00000185432	METTL7A	-2.10749	3.58316e-05	-3.41419	5.30267e-22	NA	NA	NA	NA	NA	NA	11757815_s_at	-1.60325	6.33e-07	NA	NA	NA	NA	NA	NA	A_23_P415021	-21.2714	2.91e-06	A_23_P415021	-11.6318	2.89e-06	A_23_P415021	-36.5096	1.21e-07	A_23_P415021	-14.4385	2.36e-07	NA	NA	NA	NA	NA	NA	NA	NA	NA	NA	NA	NA	A_24_P941773	-2.18325	0.000608	NA	NA
ENSG00000134215	VAV3	-1.67275	4.22538e-05	-2.36993	1.36693e-08	NA	NA	NA	NA	NA	NA	NA	NA	NA	NA	NA	NA	NA	NA	NA	A_23_P201551	-13.5796	3.38e-06	A_23_P201551	-10.2674	1.48e-07	A_23_P201551	-11.168	3.29e-06	A_23_P201551	-2.07422	2.18e-05	NA	NA	NA	NA	NA	NA	A_24_P7950	-2.79771	0.03586	NA	NA	NA	A_23_P201551	-3.63304	0.000426	NA	NA
ENSG00000172296	SPTLC3	-1.58174	0.00655968	-1.5391	0.0248574	NA	NA	NA	NA	NA	NA	NA	NA	NA	NA	NA	NA	NA	NA	NA	A_24_P40721	-3.73401	0.00537	A_24_P40721	-5.24157	6.71e-05	A_24_P40721	-4.9393	1.66e-05	A_24_P40721	-2.23172	2.91e-05	NA	NA	NA	NA	NA	NA	A_24_P202857	-1.81384	0.03614	NA	NA	NA	A_24_P40721	-1.95329	0.000551	NA	NA
ENSG00000023445	BIRC3	3.36607	5.69818e-21	1.60806	2.55044e-05	NA	NA	NA	NA	NA	NA	11722850_a_at	1.99446	1.3e-06	NA	NA	NA	11722850_a_at	2.04541	1.61e-06	A_23_P98350	-2.4167	3.76e-06	A_23_P98350	-2.9897	2.45e-06	A_23_P98350	2.66798	1.25e-05	A_23_P98350	-1.6174	0.000207	NA	NA	NA	NA	NA	NA	NA	NA	NA	NA	NA	NA	A_23_P98350	5.89832	4.07e-05	NA	NA
ENSG00000122641	INHBA	3.29045	3.58288e-46	3.37943	4.92108e-06	NA	NA	NA	NA	NA	NA	NA	NA	NA	NA	NA	NA	NA	NA	NA	A_23_P122924	3.52924	7.75e-07	A_23_P122924	9.00047	8.09e-08	A_23_P122924	14.7318	1.02e-07	A_23_P122924	11.3434	1.81e-07	NA	NA	NA	210511_s_at	1.63683	0.0264	A_24_P535256	7.67792	0.01668	NA	NA	NA	A_24_P535256	3.45357	0.00329	NA	NA
ENSG00000107968	MAP3K8	2.22012	0.00513906	2.25327	1.96924e-11	NA	NA	NA	NA	NA	NA	NA	NA	NA	NA	NA	NA	NA	NA	NA	A_23_P23947	7.69944	8.29e-07	A_23_P23947	16.3362	1.73e-07	A_23_P23947	25.4741	4.91e-07	A_23_P23947	6.90415	2.31e-07	NA	NA	NA	NA	NA	NA	A_24_P696924	3.53827	0.0239	NA	NA	NA	A_24_P696924	6.35737	3.52e-05	A_24_P696924	3.88961
ENSG00000011422	PLAUR	1.65528	2.50002e-06	2.25927	2.30421e-16	NA	NA	NA	NA	NA	NA	11743062_a_at	1.73748	1.66e-07	NA	NA	NA	11743062_a_at	1.52035	1.1e-05	A_23_P16469	2.38213	2.86e-05	A_23_P16469	8.81524	1.99e-07	A_23_P16469	15.102	1.93e-07	A_23_P16469	5.11283	2.83e-07	NA	NA	NA	NA	NA	NA	NA	NA	NA	NA	NA	NA	A_23_P16469	10.0348	1.92e-05	NA	NA
ENSG00000115008	IL1A	2.14393	8.94614e-16	1.71234	5.0945e-10	NA	NA	NA	NA	NA	NA	11725198_at	1.69349	1.4e-07	NA	NA	NA	NA	NA	NA	A_23_P72096	5.11696	0.000396	A_23_P72096	37.2715	4.56e-07	A_23_P72096	110.19	1.68e-07	A_23_P72096	10.0923	2.14e-06	NA	NA	NA	210118_s_at	2.22033	8.65e-05	A_23_P72096	4.23846	0.01151	NA	NA	NA	A_23_P72096	9.44687	5.78e-05	NA	NA
ENSG00000188613	NANOS1	-3.05523	0.0079118	-1.56305	0.0052431	NA	NA	NA	NA	NA	NA	11734135_at	-2.14355	1.55e-05	NA	NA	NA	11734135_at	-2.03653	1.36e-05	A_24_P383609	-3.86139	0.000161	A_24_P383609	-9.57983	6.17e-07	A_24_P383609	-1.7632	0.000709	A_24_P383609	-5.52762	9.99e-06	NA	NA	NA	NA	NA	NA	A_24_P383609	3.18989	0.02236	NA	NA	NA	A_24_P383609	-2.36648	0.000484	NA	NA
ENSG00000136244	IL6	7.598	6.58838e-20	5.87757	4.78291e-14	NA	NA	NA	NA	NA	NA	11746463_a_at	3.43426	2.25e-07	11746463_a_at	1.55079	0.0212	11746463_a_at	2.44553	8.18e-06	A_23_P71037	50.5839	6.84e-08	A_23_P71037	181.019	1.88e-08	A_23_P71037	347.83	1.3e-08	A_23_P71037	17.7525	4.73e-08	NA	NA	NA	205207_at	1.65322	0.000406	NA	NA	NA	NA	NA	NA	A_23_P71037	10.4575	0.00152	NA	NA
ENSG00000118503	TNFAIP3	3.11951	3.37906e-47	1.73984	1.11038e-08	NA	NA	NA	NA	NA	NA	11718939_s_at	2.51403	5.24e-09	11718939_s_at	1.50316	0.000451	11718939_s_at	2.07894	1.56e-07	A_24_P157926	14.3477	1.26e-07	A_24_P157926	35.0174	4.49e-08	A_24_P157926	42.9122	4.15e-08	A_24_P157926	14.7042	2.79e-07	NA	NA	NA	202643_s_at	2.10468	4.19e-05	NA	NA	NA	NA	NA	NA	A_24_P166527	7.22979	0.000577	NA	NA
ENSG00000183486	MX2	5.55929	3.30105e-07	1.93398	0.0184127	ILMN_2231928	39.8525	0.00304	NA	NA	NA	11726479_a_at	140.07	1.12e-13	11726479_a_at	9.64646	2.33e-09	11726479_a_at	152.443	2.72e-14	A_23_P6263	49.1372	1.58e-07	A_23_P6263	48.8403	9.45e-08	A_23_P6263	145.91	4.15e-08	A_23_P6263	39.2362	4.49e-08	204994_at	2.12874	0.0003972	NA	NA	NA	NA	NA	NA	NA	NA	NA	A_24_P117294	208.892	7.59e-06	NA	NA
ENSG00000081041	CXCL2	2.65556	9.33384e-15	2.152	1.75747e-09	NA	NA	NA	ILMN_1682636	2.92627	0.03	11744128_x_at	1.52944	6.02e-05	NA	NA	NA	11744128_x_at	1.51164	0.000581	A_24_P257416	2.62647	5.74e-06	A_23_P315364	5.9794	2e-07	A_24_P257416	5.57659	5.43e-07	A_23_P315364	2.76064	3.21e-06	209774_x_at	1.56266	0.0016769	NA	NA	NA	A_23_P315364	9.94482	0.03107	NA	NA	NA	A_23_P315364	10.6421	4.52e-05	NA	NA
ENSG00000107201	DDX58	1.50394	0.00887886	1.55038	2.54178e-05	ILMN_1797001	7.36512	0.00304	NA	NA	NA	11733149_a_at	15.5625	3.69e-14	11733149_a_at	4.40762	2.92e-10	11733149_a_at	15.3721	1.17e-14	A_33_P3418170	4.10942	2.14e-06	A_33_P3372910	3.07375	1.52e-05	A_33_P3418170	17.2843	5.6e-08	A_33_P3418170	4.88935	3.23e-07	218943_s_at	2.20381	0.0004844	NA	NA	NA	NA	NA	NA	NA	NA	NA	A_23_P20814	56.9959	6.55e-07	NA	NA
[truncated: 2 more columns]
